# Supplementary material for: Growth Mechanism of Periodic-Structured MoS2 by Transmission Electron Microscopy
Source: Nanomaterials (Basel). 2021 Dec 31;12(1):135. doi: 10.3390/nano12010135 (PMC8796029; doi:10.3390/nano12010135)
Supplement: Supplementary file 1 [file nanomaterials-12-00135-s002.zip]

Archive with 1 entries (1 files):
- SI_nanomaterials-1492825-1.pdf
